# Supplementary material for: Architecture and regulatory functions of c-di-GMP signaling in classical Bordetella species
Source: FEMS Microbiol Rev. 2025 Dec 26;50:fuaf065. doi: 10.1093/femsre/fuaf065 (PMC12805831; doi:10.1093/femsre/fuaf065)
Supplement: fuaf065_Supplemental_Files [file fuaf065_supplemental_files.zip]

Archive with 2 entries (2 files):
- Figure_3A_Supplementary_data.docx
- Figure_3B_Supplementary_data.xlsx
