# Supplementary material for: Architecture and regulatory functions of c-di-GMP signaling in classical Bordetella species
Source: FEMS Microbiol Rev. 2025 Dec 26;50:fuaf065. doi: 10.1093/femsre/fuaf065 (PMC12805831; doi:10.1093/femsre/fuaf065)
Supplement: fuaf065_Supplemental_Files [file fuaf065_supplemental_files.zip › Figure_3B_Supplementary_data.xlsx]

## Sheet: Hoja1
Figure 3B Supplementary Data: Predicted c-di-GMP-metabolizing enzymes in classical Bordetella species.
The table contains information on the corresponding locus tags and protein identifiers. Information on conservation of active site motifs, predicted subcellular localization and associated sensory domains is also provided.
	Name	Conserved active site		Predicted localization	Accesory domain	Bb RB50			Bp TohamaI			Bpp OV Bpp5			Bpp HU 12822
		DGC	PDE			locus tag	protein	amino acids	locus tag	protein	amino acids	locus tag	protein	amino acids	locus tag	protein	amino acids
DGC (GGDEF)	BdcA	Yes	-	Membrane	dCache_1	BB3576	WP_003813543.1	540	-	-	-	BPP5_3139	WP_003813543.1	540	BPP3175	WP_010928932.1	540
	BdcB	Yes	-	Cytoplasm	-	BB3903	WP_003814021.1	251	BP2465	WP_003814021.1	251	BPP5_3416	WP_015040286.1	251	BPP3453	WP_003814021.1	251
	BdcC	Yes	-	Cytoplasm	PAS	BB3114	WP_230594877.1	445	-	-	-	BPP5_2849	WP_231860093.1	445	BPP1614	WP_226376567.1	445
	BdcD	Yes	-	Cytoplasm	PAS-PAC	BB2790	WP_003811448.1	315	-	-	-	BPP5_2566	WP_015039910.1	315	-	-	-
	BdcE	Yes	-	Membrane	-	BB4664	WP_010927160.1	380	BP0338	WP_010929748.1	380	BPP5_4264	WP_015040668.1	380	BPP4194	WP_010929432.1	380
	BdcF	Yes	-	Cytoplasm	Globin-like	BB1960	WP_010926344.1	475	BP3507	WP_010931513.1	475	BPP5_1840	WP_015039554.1	475	BPP2514	WP_010928582.1	475
	BdcG	Yes	-	Membrane	-	BB2626	WP_003811756.1	385	BP1441	WP_010930360.1	385	BPP5_2459	WP_015039866.1	384	-	-	-
	BdcH	Yes	-	Membrane	-	BB0991	WP_010926008.1	387	-	-	-	BPP5_3798	WP_015040458.1	387	BPP0898	WP_010927735.1	387
	BdcI	Yes	-	Membrane	dCache_1	BB1220	WP_003809114.1	567	-	-	-	-	-	-	BPP1007	WP_010927801.1	567
	BdcJ	No	-	Membrane	dCache_1	BB2660	WP_010926585.1	500	-	-	-	3BPP5_2486	WP_164926561.1	592	BPP1583	WP_041937153.1	500
	BdcK	Yes	-	Cytoplasm	GAF	-	-	-	BP1492	WP_224019411.1	356	-	-	-	-	-	-
PDE (EAL)	PdeA	-	Yes	Cytoplasm	REC	BB2664	WP_003811684.1	403	-	-	-	BPP5_2489	WP_015039879.1	403	BPP1587	WP_010928102.1	403
	PdeB	-	Yes	Membrane	-	BB2110	WP_003812691.1	458	1BP1460	WP_019247210.1	350	BPP5_1990	WP_015039618.1	458	BPP1922	WP_010928279.1	458
	PdeC	-	Yes	Membrane	CSS	BB3116	WP_225665774.1	503	-	-	-	BPP5_2851	WP_231859886.1	503	BPP1612	WP_226376521.1	503
	PdeD	-	Yes	Membrane	CSS	BB3128	WP_225665779.1	507	-	-	-	4BN117_RS23995	WP_231859887.1	309	5BPP2807	WP_226376560.1	491
	BvgR	-	No	Cytoplasm	-	BB2996	WP_010926709.1	291	BP1876	WP_003816497.1	291	BPP5_2730	WP_015039984.1	291	BPP3030	WP_003811069.1	291
PDE (HD-GYP)	PdeE	-	No	Membrane	dCache_1	BB1564	WP_003809780.1	962	2BP0880	WP_224019276.1	792	BPP5_1326	WP_015039288.1	962	BPP2167	WP_003809780.1	962
	PdeF	-	Yes	Cytoplasm	-	BB1961	WP_003813001.1	201	BP3508	WP_003813001.1	201	BPP5_1841	WP_015039555.1	201	BPP2515	WP_010928583.1	201
dual-domain protein	LapD	No	No	Membrane	LapD	BB1184	WP_003809044.1	658	-	-	-	BPP5_3692	WP_015040405.1	658	BPP0972	WP_010927776.1	658
	DdpA	No	No	Membrane	HK	BB2109	WP_033449596.1	950	BP1092	WP_010930183.1	949	BPP5_1989	WP_164926527.1	950	BPP1921	WP_041937178.1	950
	DdpB	No	No	Cytoplasm	CBS-CBS	BB2957	WP_003811157.1	600	BP1592	WP_010930448.1	600	BPP5_2692	WP_015039964.1	600	BPP2991	WP_003811157.1	600
	DdpC	Yes	Yes	Membrane	MHYT	BB3317	WP_010926787.1	691	-	-	-	BPP5_3069	WP_003810405.1	691	BPP1790	WP_010928206.1	691
1Bp Tohama I PdeB (BP1460, WP_019247210.1, 350 aa) lacks the N-terminal 108 amino acids present in the Bb RB50 PdeB. The EAL domain is intact.
2Bp Tohama I PdeE (BP0880, WP_224019276.1, 792 aa) lacks the C-terminal 170 amino acids present in Bb RB50 PdeE. These constitute the majority of the HD-GYP domain.
3Bpp OV Bpp5 BdcJ (BPP5_2486, WP_164926561.1, 592 aa) possesses a divergent and extended C-terminal portion of the GGDEF domain. The degenerate active site motif (GADEF) is identical.
4Bpp OV Bpp5 PdeD (BN117_RS23995, WP_231859887.1, 309 aa) lacks the N-terminal 198 amino acids present in Bb RB50 PdeD, which constitute the CSS domain. The EAL domain is intact.
5Bpp HU 12822 PdeD (BPP2807, WP_226376560.1, 491 aa) lacks the N-terminal 16 amino acids present in Bb RB50 PdeD. The EAL domain is intact.
